# Supplementary material for: Knockdown of Quinolinate Phosphoribosyltransferase Results in Decreased Salicylic Acid-Mediated Pathogen Resistance in Arabidopsis thaliana
Source: Int J Mol Sci. 2021 Aug 6;22(16):8484. doi: 10.3390/ijms22168484 (PMC8395217; doi:10.3390/ijms22168484)
Supplement: Supplementary file 1 [file ijms-22-08484-s001.zip]

Archive with 1 entries (1 files):
- ijms-1184089-supplementary.pdf
